# Supplementary material for: Cnot3 is required for male germ cell development and spermatogonial stem cell maintenance
Source: Development. 2025 Aug 15;152(15):dev204557. doi: 10.1242/dev.204557 (PMC12401510; doi:10.1242/dev.204557)
Supplement: Table S1. List of differentially expressed genes (DEGs) with a fold change >2 and adjusted P<0.01, when comparing RNA-seq data set from FACS sorted ID4-EGFP+ spermatogonia Cnot3-Control versus Cnot3cKO. 798 transcripts were upregulated (DEGs_UP) and 137 were downregulated (DEGs-DOWN) in Cnot3-cKO ID [file develop-152-204557-TableS1.xlsx]

## Sheet: DEGs_UP
Gene	WT_mean	KO_mean	log2FoldChange	pvalue	padj
Clu	4820.57	15314.2	1.63845	5.19595e-74	5.22141e-70
Kitl	1110	4878.17	2.07271	1.06715e-70	7.14922e-67
Plxnc1	846.248	3319.82	1.91415	2.84627e-61	1.43011e-57
Sel1l3	323.481	2014.32	2.49894	1.87618e-59	7.54149e-56
Slc26a7	402.893	1985.53	2.19987	4.30472e-55	1.44194e-51
Gstm1	1554.69	5192.65	1.69454	1.5884e-54	4.20733e-51
Prss35	1285.93	4635.81	1.79633	1.67473e-54	4.20733e-51
Aard	819.443	3168.45	1.88781	6.56233e-54	1.46544e-50
Map3k21	386.141	1841.74	2.15495	7.9259e-53	1.59295e-49
Socs2	298.336	1559.62	2.26506	4.67486e-51	8.54139e-48
Nedd9	735.701	2691.69	1.8094	2.6146e-49	4.37902e-46
Klhl23	1933.49	5666.54	1.51481	6.83396e-48	1.05653e-44
Aldh1a1	5730.22	16216.6	1.46742	1.38887e-47	1.99383e-44
Cpe	2009.55	5690.9	1.46805	4.22955e-47	5.66704e-44
AU015836	758.179	2690.7	1.76407	1.11346e-44	1.39865e-41
Spock2	942.897	3173.98	1.69483	2.85198e-44	3.37171e-41
Gatm	1210.11	3689.72	1.56403	3.57196e-44	3.98829e-41
Gja1	1693.08	5809.74	1.71928	5.85838e-44	6.19693e-41
Gstm2	1181.37	4223.69	1.77201	6.20822e-44	6.23864e-41
Inhbb	392.12	1750.41	2.05369	8.97723e-44	8.59164e-41
Tbc1d4	1035.86	3280.16	1.61346	3.82421e-43	3.49359e-40
Axl	1172.69	3834	1.65103	2.31441e-40	1.93813e-37
Tmem184a	527.887	2037.84	1.86393	4.62544e-40	3.71849e-37
Hsd3b1	8689.99	21835.3	1.30149	5.90863e-40	4.56737e-37
Reep1	561.789	1939	1.71672	1.22401e-37	8.50782e-35
Pak3	831.756	2922.8	1.7399	1.22762e-37	8.50782e-35
Trank1	4845.18	11929.3	1.27196	1.2843e-37	8.60396e-35
Bcan	425.344	1617.59	1.83666	6.81667e-37	4.4194e-34
Obsl1	865.634	2671.77	1.57074	2.58135e-36	1.62125e-33
Sema3c	433.672	1653.53	1.83832	3.0617e-36	1.86467e-33
Gstm6	664.818	2619.34	1.87809	5.37639e-36	3.17808e-33
Gm14569	653.408	2113.23	1.62989	1.14842e-35	6.59455e-33
Cdh23	682.603	2271.67	1.66414	1.30922e-34	7.30911e-32
Acsbg1	2823.71	7119.51	1.30132	2.34844e-34	1.27565e-31
Plce1	581.267	1967.33	1.68301	1.00325e-33	5.30613e-31
Akr1b8	464.988	1631.84	1.72664	6.35737e-33	3.19426e-30
Etl4	331.064	1459.24	2.00275	1.02642e-32	5.03147e-30
Capn6	272.401	1115.22	1.91419	1.57399e-32	7.53194e-30
Serpina5	726.692	2257.91	1.57207	1.65446e-32	7.73285e-30
Gm6665	390.389	1472.39	1.81402	1.72473e-32	7.87812e-30
Sparc	2228.81	5405.62	1.24724	1.84727e-32	8.2503e-30
Jam2	416.736	1611.79	1.84405	2.42381e-32	1.05899e-29
Vim	636.031	1942.87	1.5484	2.11969e-31	9.06417e-29
Hsd17b3	210.922	1233.99	2.30907	6.14241e-31	2.57188e-28
Rab31	1278.08	3268.82	1.31581	1.26991e-30	5.2087e-28
Smarca1	620.859	1956.84	1.58614	2.64842e-30	1.06456e-27
Cst12	324.616	1208.28	1.79082	3.33938e-30	1.31598e-27
Amh	101.858	615.464	2.33214	1.51009e-29	5.62035e-27
Akr1cl	4200.37	11069.9	1.35406	1.56858e-29	5.73188e-27
Cst9	338.548	1242.27	1.77001	3.97848e-29	1.4028e-26
Amhr2	285.279	1110.68	1.84092	4.25291e-29	1.47371e-26
Chp2	165.854	793.155	2.07694	4.69281e-29	1.59858e-26
Gpr37	190.881	879.716	2.03538	5.45598e-29	1.82757e-26
Mro	379.767	1446.14	1.81333	5.61095e-29	1.84867e-26
Gm35533	97.4513	628.828	2.39028	1.35482e-28	4.3918e-26
Grb14	616.217	1819.39	1.49847	1.62386e-28	5.18037e-26
Grem2	190.714	838.95	1.9799	1.76143e-28	5.53143e-26
Nt5e	325.381	1166.75	1.73913	4.3423e-28	1.34264e-25
Dhh	135.449	697.035	2.14746	1.11479e-27	3.3947e-25
Ctnnal1	662.94	2024.02	1.53913	1.18871e-27	3.56577e-25
Ttyh1	504.272	1526.87	1.52813	1.75154e-27	5.17683e-25
Dusp6	1852.49	4298.92	1.18325	1.90274e-27	5.54221e-25
Apoe	1869.44	5814.57	1.56077	3.98019e-27	1.14277e-24
Me1	2366.01	5265.79	1.1271	4.04694e-27	1.14557e-24
Sytl4	273.174	1018.75	1.78115	4.35525e-27	1.21572e-24
Gata4	606.634	1797.83	1.49931	9.52372e-27	2.62202e-24
Gas7	698.543	2061.61	1.49226	4.3856e-26	1.17522e-23
Cyp11a1	1633.5	3684.65	1.14333	7.07058e-26	1.8698e-23
Anxa6	579.598	1714.39	1.49352	8.00407e-26	2.08917e-23
H1f4	921.098	2923.03	1.58154	1.25815e-25	3.24183e-23
Ctsl	5077.85	11664	1.16679	2.00985e-25	5.11316e-23
Gas6	2047.16	4514.04	1.11251	2.64724e-25	6.65053e-23
Gm45889	350.777	1264.76	1.73255	5.15217e-25	1.27837e-22
Epha2	593.489	1701.49	1.45254	7.80454e-25	1.88983e-22
Mmd2	365.479	1182.34	1.60133	9.32639e-25	2.23145e-22
Shbg	76.6501	480.811	2.31335	2.19434e-24	5.10705e-22
Krt18	21.7925	310.549	2.92219	2.21073e-24	5.10705e-22
Npr1	623.053	1707.02	1.39327	3.77078e-24	8.61196e-22
Rasl12	389.061	1227.93	1.5676	6.40329e-24	1.41421e-21
Capg	640.401	1750.49	1.38901	6.93673e-24	1.49908e-21
Lama1	830.992	2066.78	1.26828	1.26356e-23	2.67317e-21
Nr5a1	628.943	1795.26	1.44305	1.92419e-23	4.02838e-21
Spta1	233.467	850.415	1.73216	8.22005e-23	1.70316e-20
Etnk2	659.609	1765.23	1.3586	1.50638e-22	3.0893e-20
Inha	923.248	2553.46	1.40112	1.8517e-22	3.75913e-20
Serpinb6a	1223.56	2910.37	1.20684	3.33377e-22	6.56883e-20
Gbp3	527.097	1533.53	1.46152	3.40953e-22	6.65288e-20
Wt1	424.209	1322.03	1.54605	4.29406e-22	8.29827e-20
H1f5	407.035	1187.85	1.46491	7.25434e-22	1.38855e-19
Hsd17b1	60.1301	429.152	2.38104	1.57496e-21	2.98618e-19
Wwtr1	775.774	1886.98	1.23484	1.89148e-21	3.5528e-19
Gstm7	215.124	815.067	1.76705	1.95325e-21	3.61754e-19
Tceal9	935.706	2503.08	1.35538	1.96195e-21	3.61754e-19
Arhgap18	282.282	974.811	1.66298	2.60291e-21	4.75575e-19
Timp3	402.413	1160.72	1.44825	3.28526e-21	5.94839e-19
Elovl2	1070.53	2409.18	1.13319	3.7831e-21	6.78865e-19
Adora1	189.915	709.541	1.74941	5.28056e-21	9.30953e-19
Sox9	120.849	556.909	1.9701	8.38805e-21	1.46594e-18
Plppr4	91.6994	475.17	2.08534	1.08887e-20	1.85459e-18
Trim47	147.754	610.141	1.85583	1.11072e-20	1.8759e-18
Ccn1	79.8179	436.803	2.13196	2.04392e-20	3.42323e-18
Lgals1	1053.13	2359.82	1.12552	4.53673e-20	7.47371e-18
Gstm2-ps1	181.012	716.199	1.8054	5.36177e-20	8.76105e-18
Scrn1	173.181	684.332	1.80176	7.65742e-20	1.23119e-17
Defb19	114.77	532.215	1.96469	9.52783e-20	1.51976e-17
Islr2	47.7572	346.333	2.35471	1.28609e-19	2.01936e-17
Mtcl1	593.888	1575.14	1.3394	1.30621e-19	2.03506e-17
Tmem35a	232.118	779.473	1.61915	1.40211e-19	2.16767e-17
Anxa5	353.445	1130.89	1.56277	1.64334e-19	2.52121e-17
Slc9a3r1	704.653	1693.45	1.21452	1.93038e-19	2.93915e-17
Ldhb	604.861	1518.42	1.2691	2.3427e-19	3.54011e-17
Tkt	976.135	2269.69	1.17153	3.45042e-19	5.13678e-17
Zeb2	857.089	2469.52	1.4378	3.76601e-19	5.56539e-17
Pkd2	422.319	1212.14	1.43191	4.50497e-19	6.60882e-17
Adamts9	541.655	1419.75	1.3214	4.90945e-19	7.15001e-17
Ctnna2	352.303	1041.1	1.46625	5.71995e-19	8.27047e-17
Adh1	394.141	1108.59	1.40863	6.10523e-19	8.7645e-17
Dpysl2	1496.53	3100.71	1.02066	8.44516e-19	1.19529e-16
Slc40a1	1600.86	3327.43	1.02439	8.96575e-19	1.26009e-16
Sh3tc2	285.594	926.25	1.57319	1.0039e-18	1.40113e-16
Ptpre	184.987	679.668	1.71281	1.01685e-18	1.40943e-16
Abhd4	1509.82	3087.7	1.00292	1.40896e-18	1.92635e-16
Adgrg1	760.076	1983.39	1.31367	1.72935e-18	2.33265e-16
Manba	304.554	908.581	1.4754	1.74816e-18	2.3423e-16
C1qc	313.642	968.025	1.51432	1.79967e-18	2.39535e-16
Cerk	589.157	1486.27	1.2724	2.35555e-18	3.1146e-16
Tacc1	1720.97	3546.57	1.01253	3.21344e-18	4.22116e-16
Sh2d4a	234.366	780.371	1.59972	3.36199e-18	4.34932e-16
Trib2	694.325	1755.11	1.27492	3.37592e-18	4.34932e-16
Plxnb2	1352.54	2994.33	1.10505	3.72088e-18	4.73305e-16
Abat	472.526	1226.68	1.30627	3.80585e-18	4.8107e-16
Mef2c	462.941	1415.74	1.50181	5.54495e-18	6.96515e-16
Fndc5	232.833	755.67	1.56832	7.49493e-18	9.35609e-16
Scarb2	552.368	1467.23	1.33284	1.08428e-17	1.3276e-15
Phldb2	344.161	994.316	1.4324	1.16621e-17	1.41195e-15
Sept9	920.798	2077.33	1.12809	1.20373e-17	1.44003e-15
Zfhx4	131.65	542.512	1.81882	1.87253e-17	2.22687e-15
Spp1	180.836	627.016	1.63831	1.9904e-17	2.35313e-15
Msrb3	278.271	834.7	1.47472	2.38176e-17	2.79933e-15
Cldn11	172.711	648.666	1.7232	2.52134e-17	2.92912e-15
Pank1	638.61	1591.24	1.25212	2.62671e-17	3.034e-15
Ubr1	340.073	972.356	1.41995	2.76076e-17	3.17061e-15
Hexb	400.909	1065.62	1.33213	3.05696e-17	3.49084e-15
Dmrta1	191.088	653.226	1.61885	4.76033e-17	5.34487e-15
B2m	969.024	2148.36	1.10455	4.96643e-17	5.5453e-15
Dsp	138.112	601.17	1.8662	5.58592e-17	6.16845e-15
Cyp1b1	341.732	1031.89	1.4793	8.43716e-17	9.26613e-15
St6gal1	439.263	1142.35	1.30372	9.10619e-17	9.88196e-15
Rmdn2	424.261	1102	1.30136	9.902e-17	1.06423e-14
Lpl	568.72	1472.68	1.2965	1.07884e-16	1.15332e-14
Mgst1	469.711	1237.28	1.31902	1.16269e-16	1.2311e-14
Wnt6	93.1448	426.991	1.9092	1.16384e-16	1.2311e-14
Gm2044	116.546	631.505	2.05588	1.43329e-16	1.50631e-14
Ap1m2	343.296	1058.9	1.50026	1.43901e-16	1.50631e-14
Hao2	321.44	887.026	1.37245	1.95038e-16	2.03103e-14
Gm10801	291.903	941.044	1.54894	2.23541e-16	2.31584e-14
Erbb4	243.685	797.025	1.56577	3.06356e-16	3.15751e-14
Hmgcs2	1043.08	2410.06	1.15497	3.59863e-16	3.6843e-14
Ctps2	403.988	1083.28	1.33651	3.61134e-16	3.6843e-14
Lhcgr	407.084	1187.11	1.43408	5.61941e-16	5.70398e-14
Fxyd6	593.076	1387.82	1.16889	5.90088e-16	5.95959e-14
H2-D1	504.553	1441.64	1.40823	6.33227e-16	6.33164e-14
Stab1	1789.4	4163.55	1.16216	7.05173e-16	7.01613e-14
Lmna	139.936	549.957	1.75061	7.63336e-16	7.5574e-14
Ctss	407.394	1327.57	1.55586	8.71844e-16	8.58937e-14
Itpkb	582.597	1397.29	1.19878	1.17388e-15	1.14528e-13
Daam2	1297.69	3295.32	1.26852	1.21118e-15	1.17595e-13
Trim2	166.11	571.639	1.61186	1.4775e-15	1.42763e-13
Ccdc40	666.79	1497.98	1.11603	1.90344e-15	1.82168e-13
C1qa	354.975	1034.71	1.4268	2.70933e-15	2.55643e-13
Thra	545.058	1314.37	1.20382	2.82317e-15	2.6514e-13
Itgb8	310.608	879.828	1.39598	3.02714e-15	2.82974e-13
Phactr2	322.065	894.565	1.37133	3.23231e-15	3.00754e-13
Mmp14	488.398	1308.46	1.32931	3.34556e-15	3.09857e-13
4932415D10Rik	141.578	528.783	1.69105	3.76141e-15	3.46774e-13
Scara5	301.311	816.831	1.34331	4.12616e-15	3.78664e-13
Plk2	770.241	1735.22	1.11807	4.30635e-15	3.91625e-13
Pappa	289.963	835.43	1.41196	4.37122e-15	3.93958e-13
Anxa2	885.858	1876	1.03954	5.45723e-15	4.85308e-13
Cdc25b	496.941	1274.92	1.27634	5.85179e-15	5.18102e-13
Heph	280.275	785.011	1.38001	6.84303e-15	5.95373e-13
Cers4	188.071	608.051	1.53726	7.63264e-15	6.55559e-13
Sema5b	517.086	1226.16	1.18038	8.7326e-15	7.45859e-13
Basp1	173.769	563.606	1.54099	8.75823e-15	7.45859e-13
Gata6	166.287	573.641	1.60672	8.98576e-15	7.62007e-13
Anxa3	184.521	589.936	1.52507	1.02258e-14	8.63523e-13
Ntn4	142.141	515.118	1.65579	1.05064e-14	8.80421e-13
Msl3	195.444	619.214	1.51297	1.249e-14	1.0416e-12
Wnt5a	280.275	780.769	1.37186	1.27296e-14	1.05719e-12
Rhou	173.173	583.374	1.57877	1.50009e-14	1.24069e-12
Ttc12	224.644	695.756	1.48714	1.55425e-14	1.28022e-12
Akr1c14	364.944	987.658	1.33756	1.80517e-14	1.46508e-12
Gramd1b	2426.27	5186.73	1.05041	1.80784e-14	1.46508e-12
Kazald1	136.096	565.306	1.7797	1.84409e-14	1.48845e-12
Zdhhc2	351.03	895.845	1.2673	1.96872e-14	1.58269e-12
Ltbp3	239.638	727.322	1.46468	2.35415e-14	1.87753e-12
Marcks	760.794	1745.94	1.13905	2.38138e-14	1.88429e-12
Tshz1	311.529	817.133	1.29958	2.44993e-14	1.93093e-12
Cd36	440.961	1064.23	1.20026	2.5034e-14	1.96537e-12
Enpp2	306.377	842.597	1.35432	2.52447e-14	1.97419e-12
Ucp2	250.297	773.578	1.48303	2.65633e-14	2.06127e-12
Sox8	181.76	577.963	1.51491	2.68922e-14	2.07876e-12
Wls	367.839	1008.56	1.35042	3.13882e-14	2.40779e-12
Ppm1k	343.64	878.898	1.26946	3.39932e-14	2.5977e-12
Kif1a	187.331	588.419	1.49946	4.2574e-14	3.21674e-12
Tmc6	511.074	1163.43	1.1275	4.39602e-14	3.30903e-12
Clec12b	78.9274	347.723	1.82564	4.66815e-14	3.50076e-12
Sorbs2	277.716	754.328	1.33822	4.88151e-14	3.64716e-12
4933402E13Rik	139.894	537.149	1.69871	5.63207e-14	4.18274e-12
Cavin1	411.945	1041.41	1.25382	6.75054e-14	4.95155e-12
Camk2d	614.411	1354.06	1.08582	7.29779e-14	5.29498e-12
Kctd14	297.033	873.431	1.42404	8.2703e-14	5.97901e-12
Pcsk6	181.936	598.064	1.54358	8.41494e-14	6.06177e-12
Vcam1	156.552	528.974	1.57079	9.04229e-14	6.49042e-12
Pcolce	451.23	1112.87	1.22337	9.32862e-14	6.67212e-12
Eps8	552.596	1254.3	1.12132	1.18748e-13	8.40353e-12
Adamts16	81.5235	377.875	1.85765	1.34212e-13	9.33355e-12
Samd9l	137.894	495.652	1.62872	1.37064e-13	9.49903e-12
Exoc3l2	161.888	519.829	1.51576	1.38718e-13	9.58061e-12
Dtx3	152.758	513.751	1.56175	1.61159e-13	1.10545e-11
Fosb	223.271	756.521	1.57173	1.73508e-13	1.18611e-11
BC034090	561.683	1245.63	1.09338	1.74622e-13	1.18968e-11
Shtn1	542.004	1201.13	1.09176	1.85873e-13	1.25781e-11
Inhba	915.762	2132.45	1.15237	2.43593e-13	1.62649e-11
Prlr	203.107	710.535	1.59844	3.40426e-13	2.24324e-11
Sorbs3	162.913	542.004	1.54604	3.8936e-13	2.54898e-11
Smpx	94.1612	403.132	1.77763	4.91155e-13	3.17403e-11
Tnc	86.9266	373.918	1.7797	5.51333e-13	3.51768e-11
Nynrin	240.626	661.084	1.34154	6.06139e-13	3.84296e-11
Gask1b	241.895	673.431	1.35627	6.6306e-13	4.17748e-11
Slc52a3	94.9894	390.484	1.74065	6.76476e-13	4.24869e-11
Reep2	237.899	688.28	1.39616	7.24261e-13	4.53464e-11
Fos	497.634	1296.11	1.28182	7.28539e-13	4.54726e-11
Ctsc	640.546	1666.58	1.27756	9.50571e-13	5.89648e-11
Tns1	439.926	1170.15	1.30248	9.99321e-13	6.1798e-11
Mylk3	76.2425	322.363	1.7594	1.16375e-12	7.15261e-11
Mgat4b	403.136	961.01	1.17463	1.22644e-12	7.51495e-11
Tst	101.842	375.166	1.63365	1.80756e-12	1.09094e-10
Gm14226	248.23	789.46	1.49121	1.85213e-12	1.11449e-10
Ano6	403.081	946.892	1.15686	1.95555e-12	1.17321e-10
Rab7b	114.479	401.535	1.58649	1.98867e-12	1.18953e-10
Lrrk2	155.859	488.915	1.47587	2.33738e-12	1.38984e-10
Gm50321	122.663	472.882	1.66948	3.75491e-12	2.1811e-10
Aldh6a1	572.956	1200.34	1.01636	3.93037e-12	2.26816e-10
Cxcr4	274.015	697.981	1.24925	3.93864e-12	2.26816e-10
Nrbp2	655.454	1366.49	1.00911	4.55461e-12	2.60794e-10
Gpm6b	460.144	1080.3	1.15459	4.81667e-12	2.75015e-10
Idh2	335.01	808.926	1.18567	5.51021e-12	3.12781e-10
Mfap3l	387.586	966.27	1.22361	5.52502e-12	3.12781e-10
Frmd4b	459.211	1042.84	1.11315	5.54036e-12	3.12781e-10
Tnni3	250.592	671.064	1.30364	6.5943e-12	3.68145e-10
Gm1966	243.73	764.306	1.46762	6.88675e-12	3.81295e-10
Arap1	625.34	1361.99	1.06331	7.25491e-12	3.99477e-10
Pros1	359.823	893.215	1.21684	7.35782e-12	4.04037e-10
Lyz2	1846.09	3897.99	1.0238	8.48512e-12	4.61931e-10
Eda2r	225.955	640.546	1.36227	8.50406e-12	4.61931e-10
Pdlim4	266.112	727.425	1.32355	8.6159e-12	4.66745e-10
Capn2	215.224	581.292	1.31042	9.78771e-12	5.27382e-10
Qpct	234.513	625.427	1.29643	1.18382e-11	6.34464e-10
Slco3a1	160.417	490.257	1.43797	1.22605e-11	6.53613e-10
Cflar	546.259	1267.83	1.13728	1.25515e-11	6.65591e-10
Acvrl1	101.926	364.892	1.58927	1.29778e-11	6.84587e-10
Nfia	370.125	912.712	1.20643	1.49255e-11	7.83216e-10
Parp9	653.551	1386.73	1.02784	1.59049e-11	8.30275e-10
Dtx4	552.074	1165.05	1.02118	2.33232e-11	1.19579e-09
Pak6	75.877	302.691	1.67432	2.86463e-11	1.43933e-09
St14	169.194	506.664	1.4121	3.33119e-11	1.65309e-09
Slc38a1	491.956	1117.56	1.10867	3.91689e-11	1.92945e-09
Ptprv	129.453	412.595	1.46924	4.91201e-11	2.39616e-09
Nectin2	288.212	742.942	1.25097	5.12802e-11	2.49547e-09
Klf12	151.388	456.976	1.41666	5.21466e-11	2.5254e-09
Arhgef16	243.324	643.55	1.27879	5.57447e-11	2.68028e-09
Mme	810.195	1863.42	1.12235	6.69591e-11	3.15902e-09
Mdfic	155.573	515.205	1.5044	6.76825e-11	3.18567e-09
Tspoap1	302.416	719.735	1.15981	6.84713e-11	3.21527e-09
Scara3	108.694	380.091	1.55154	6.96114e-11	3.26119e-09
Tbc1d9	257.755	663.388	1.24676	8.25451e-11	3.81669e-09
Gm21680	152.905	555.733	1.5843	8.26082e-11	3.81669e-09
Serpinb9	163.917	468.544	1.35809	8.28355e-11	3.81841e-09
Ulbp1	186.39	514.315	1.32046	8.94579e-11	4.08619e-09
Tuba1a	456.427	1002.72	1.06526	1.00294e-10	4.50944e-09
Mras	128.508	413.254	1.4709	1.16995e-10	5.21365e-09
Mmp23	58.0506	263.712	1.75135	1.18159e-10	5.25389e-09
C430049B03Rik	96.0981	344.386	1.56866	1.19027e-10	5.2808e-09
Pfkl	265.537	741.504	1.33027	1.63031e-10	7.06163e-09
Ly6e	578.442	1220.23	1.01555	1.76761e-10	7.59091e-09
Gm21671	237.592	700.165	1.38144	1.93817e-10	8.27035e-09
Dsc2	122.328	391.922	1.46126	2.12196e-10	8.97836e-09
Nhsl1	521.379	1095.42	1.01041	2.19387e-10	9.18591e-09
Efhd2	413.526	900.779	1.0529	2.77792e-10	1.15115e-08
Gpx8	101.153	339.286	1.50171	2.78498e-10	1.15141e-08
Sh3bp5	345.136	768.017	1.07783	2.79001e-10	1.15141e-08
Rgs3	164.367	463.181	1.3347	2.94311e-10	1.20716e-08
Pard3b	254.469	641.897	1.21733	3.17238e-10	1.29066e-08
Klhl42	317.251	725.161	1.1083	3.27385e-10	1.32925e-08
Iqub	51.2822	230.788	1.72828	3.4035e-10	1.37633e-08
Mical1	382.49	866.194	1.09824	3.63389e-10	1.46361e-08
Bcat2	202.397	542.798	1.28373	3.68806e-10	1.47949e-08
Tfpi	212.93	549.52	1.24293	3.82197e-10	1.53016e-08
Stat6	338.203	789.293	1.12967	4.13113e-10	1.64411e-08
Lpcat2	305.214	724.549	1.14972	4.61406e-10	1.81474e-08
Gm53	85.6873	318.032	1.57845	5.11956e-10	1.99792e-08
Cd93	715.608	1511.94	1.01452	5.63795e-10	2.18327e-08
Vnn1	165.173	487.913	1.37507	5.80521e-10	2.23941e-08
Ctsh	223.081	554.907	1.19973	5.96235e-10	2.29562e-08
Serpinb6b	162.648	494.588	1.40501	5.97381e-10	2.29563e-08
Epdr1	131.298	406.993	1.42136	6.15414e-10	2.35592e-08
Vstm4	132.297	392.891	1.3803	6.4864e-10	2.47323e-08
Cyp2j6	54.866	233.815	1.67947	6.49749e-10	2.47323e-08
Iqcg	395.355	843.829	1.02622	6.63011e-10	2.51419e-08
Tulp2	147.12	430.439	1.3652	7.05093e-10	2.65374e-08
Cc2d2a	273.82	708.993	1.24184	7.6945e-10	2.87803e-08
Rgs11	331.99	733.035	1.06345	1.02396e-09	3.77606e-08
Fshr	85.7377	297.995	1.51726	1.02604e-09	3.77681e-08
Trim56	311.019	789.214	1.21905	1.05806e-09	3.88753e-08
Speer4a	193.078	547.811	1.33144	1.11422e-09	4.05682e-08
Rdm1	331.644	750.673	1.09176	1.15206e-09	4.18698e-08
Ptges	61.9663	260.678	1.6624	1.17684e-09	4.26163e-08
Lcp1	551.01	1288.63	1.12829	1.22806e-09	4.43912e-08
Mir99ahg	84.3257	319.622	1.58385	1.28398e-09	4.63289e-08
Phyh	207.22	543.942	1.25197	1.40725e-09	5.03253e-08
Trps1	253.146	597.5	1.13699	1.55191e-09	5.52039e-08
Nfkbia	130.369	381.728	1.35937	1.58227e-09	5.60855e-08
Ribc1	342.166	748.305	1.0509	1.62914e-09	5.7645e-08
C1ra	135.15	404.8	1.37771	1.94459e-09	6.82065e-08
Lad1	126.752	373.99	1.36385	2.01843e-09	7.05504e-08
Dcaf12l1	119.551	398.755	1.47548	2.15425e-09	7.51038e-08
Ptprn	37.2158	194.805	1.77995	2.15618e-09	7.51038e-08
Frmd4a	271.001	725.804	1.26809	2.2044e-09	7.62547e-08
Nqo1	117.382	358.29	1.39538	2.28014e-09	7.84697e-08
Dync1i1	126.327	389.331	1.40022	2.6781e-09	9.09197e-08
Gstt2	117.597	357.186	1.38686	3.45489e-09	1.15727e-07
Tgfa	67.8609	264.523	1.58651	3.59046e-09	1.19472e-07
Aass	56.3786	237.644	1.63785	4.11129e-09	1.35494e-07
Il10ra	273.077	626.563	1.10087	4.34922e-09	1.42595e-07
Arid5b	401.366	955.29	1.14121	4.49492e-09	1.46893e-07
Jun	207.683	511.566	1.17836	4.55463e-09	1.48602e-07
Lbh	224.366	597.333	1.25627	5.11158e-09	1.65381e-07
Mob3b	43.9422	209.654	1.70847	5.2134e-09	1.67915e-07
Prrg1	277.367	639.379	1.10616	5.36774e-09	1.72059e-07
Itih2	117.223	349.733	1.36433	5.37767e-09	1.72102e-07
Prkra	275.725	640.149	1.11218	5.43859e-09	1.735e-07
Gm21698	74.7551	277.06	1.5416	6.1211e-09	1.92824e-07
Usp25	341.304	737.365	1.0321	6.74022e-09	2.10676e-07
Gbp7	196.297	587.894	1.3639	7.44431e-09	2.30889e-07
L3mbtl3	134.894	396.633	1.34807	7.66192e-09	2.36907e-07
Hspb1	60.7773	233.879	1.56599	7.775e-09	2.40034e-07
Prkd2	128.68	365.353	1.31485	7.97079e-09	2.45325e-07
Plekhh3	146.423	400.137	1.27884	8.49303e-09	2.59412e-07
Gm5067	189.096	580.402	1.38393	8.53286e-09	2.60146e-07
Adamts1	131.773	391.405	1.35436	8.66621e-09	2.63102e-07
Arrb1	326.565	721.872	1.05597	8.712e-09	2.64093e-07
Akr1b10	295.77	679.795	1.09947	8.8546e-09	2.68012e-07
Nlrc5	147.157	440.164	1.36019	9.41583e-09	2.82026e-07
Capn1	155.842	422.629	1.27065	9.44542e-09	2.82491e-07
Ddx58	99.8293	312.09	1.39931	9.60699e-09	2.86471e-07
Unc93b1	153.195	452.336	1.35015	9.66195e-09	2.87683e-07
Slc47a2	153.38	435.222	1.31127	9.86171e-09	2.91472e-07
Cst8	156.703	450.525	1.32529	1.04217e-08	3.05773e-07
Clca3a1	195.847	524.207	1.2572	1.05203e-08	3.08217e-07
Pde8b	255.314	586.885	1.09727	1.11078e-08	3.23074e-07
Dhrs7	121.206	347.93	1.3223	1.13623e-08	3.29522e-07
Gm49708	74.6377	259.398	1.48456	1.14411e-08	3.31331e-07
Rnasel	297.478	799.114	1.25869	1.1616e-08	3.35913e-07
Cybb	214.073	667.344	1.39269	1.27285e-08	3.64932e-07
S1pr1	91.691	295.763	1.42066	1.40381e-08	3.98501e-07
Casp8	131.377	397.276	1.36487	1.52119e-08	4.28793e-07
Gm42047	279.051	696.726	1.18357	1.65289e-08	4.63964e-07
Fam129a	161.249	424.497	1.23677	1.67084e-08	4.68348e-07
Esyt1	195.86	473.795	1.14839	1.97289e-08	5.43165e-07
Rnd3	60.0294	226.959	1.53638	2.03224e-08	5.57978e-07
Vxn	75.4946	266.596	1.48389	2.22693e-08	6.04822e-07
Slc1a6	76.1419	258.476	1.45363	2.41012e-08	6.50182e-07
Ptprc	187.41	563.829	1.35511	2.43381e-08	6.54816e-07
Agpat4	168.505	432.402	1.20631	2.45654e-08	6.58286e-07
Efhd1	202.297	486.905	1.14246	2.61077e-08	6.95906e-07
Ptpn6	118.147	353.96	1.34889	2.67858e-08	7.10212e-07
Padi2	295.941	655.642	1.05136	2.70025e-08	7.12201e-07
Trim46	115.975	341.693	1.33443	2.73182e-08	7.18641e-07
Dtx1	167.165	447.545	1.24817	2.79883e-08	7.34347e-07
Gm44433	12.6378	103.596	1.84342	2.88215e-08	7.5033e-07
Tmprss13	122.979	353.428	1.31261	2.92053e-08	7.59337e-07
Arhgef6	202.977	502.119	1.16732	2.97168e-08	7.71637e-07
Pde1a	73.9485	254.941	1.46067	3.29927e-08	8.54493e-07
Tlr4	117.963	336.902	1.30414	3.59981e-08	9.26363e-07
Stxbp6	152.287	417.982	1.26927	3.684e-08	9.45607e-07
Fam110c	24.8764	140.222	1.72811	3.85774e-08	9.83918e-07
Folr1	100.455	310.771	1.37049	4.39483e-08	1.11524e-06
Edn1	58.0002	215.526	1.50766	4.56158e-08	1.15174e-06
Ddit4l	185.281	502.755	1.25505	4.72475e-08	1.18995e-06
Bche	170.727	427.269	1.17723	4.80966e-08	1.20831e-06
Lrrc75b	54.9666	219.752	1.55184	5.02706e-08	1.25821e-06
Rtn4rl1	67.596	240.274	1.47366	5.23203e-08	1.2988e-06
Cpn1	49.3537	200.906	1.56166	5.2345e-08	1.2988e-06
Myo18b	61.584	244.096	1.54465	5.31329e-08	1.31026e-06
Ccdc160	63.4705	236.159	1.50538	5.64169e-08	1.38615e-06
Pgm2	49.7696	194.908	1.53652	5.88117e-08	1.44322e-06
Lyn	137.28	401.71	1.31845	6.0893e-08	1.48645e-06
Gm10220	41.0812	178.827	1.59532	6.33453e-08	1.5413e-06
Exoc3l	99.9216	298.567	1.33757	6.56226e-08	1.59478e-06
C1qb	364.658	900.842	1.16028	6.59608e-08	1.60072e-06
Dock10	182.411	489.487	1.24	6.60265e-08	1.60072e-06
Mgarp	460.671	1004.51	1.03064	6.65805e-08	1.61027e-06
Sox6	183.332	454.02	1.16416	7.25733e-08	1.74263e-06
Tgfbi	309.272	687.08	1.04908	7.35484e-08	1.76393e-06
Klhdc7a	6.33567	79.3393	1.83574	8.11911e-08	1.94028e-06
Cxxc4	241.709	568.405	1.10858	9.24849e-08	2.19712e-06
Tnxb	144.011	374.562	1.20823	9.37046e-08	2.22084e-06
Gdnf	65.1342	229.207	1.45471	9.57253e-08	2.26074e-06
Syde1	75.352	247.306	1.40375	1.01953e-07	2.39655e-06
Rapgef3	338.145	751.912	1.04866	1.07524e-07	2.51868e-06
H2bc21	32.3759	153.53	1.62206	1.16306e-07	2.70859e-06
Farp1	169.921	425.521	1.16815	1.16882e-07	2.71571e-06
Cryzl2	202.961	466.995	1.08348	1.36477e-07	3.14193e-06
Hpgd	205.477	555.47	1.23836	1.4072e-07	3.22117e-06
Aldh1b1	150.545	402.91	1.23003	1.4253e-07	3.25519e-06
Olfml2a	89.645	270.315	1.33249	1.53689e-07	3.47843e-06
Zxdb	87.1951	312.535	1.45739	1.62804e-07	3.6641e-06
Ddx60	299.537	685.102	1.07301	1.97768e-07	4.39684e-06
Lrrc8c	47.1603	205.308	1.56438	2.00286e-07	4.43744e-06
Tceal8	260.961	565.196	1.01712	2.00477e-07	4.43744e-06
Htra1	124.1	351.696	1.27808	2.01656e-07	4.45372e-06
Fer1l6	173.904	417.87	1.12321	2.25857e-07	4.92328e-06
Rcor3	183.6	481.295	1.20432	2.31321e-07	5.02604e-06
Fetub	158.123	393.9	1.15666	2.41707e-07	5.23473e-06
Gamt	191.596	442.563	1.08152	2.46439e-07	5.32002e-06
Arhgap45	217.119	490.861	1.05852	2.5156e-07	5.41312e-06
Myl9	229.447	532.39	1.08679	2.61209e-07	5.58488e-06
Cd84	145.586	384.978	1.21238	2.71463e-07	5.77952e-06
Nrros	115.446	318.605	1.24824	2.81904e-07	5.98911e-06
Zfp608	74.7887	250.229	1.39664	3.10972e-07	6.54442e-06
Tmc8	66.3735	226.561	1.41054	3.40738e-07	7.11126e-06
Inpp1	166.501	399.319	1.11658	3.51353e-07	7.29492e-06
Gask1a	67.8609	222.144	1.37851	3.62136e-07	7.4958e-06
Sema3a	10.285	90.1922	1.72214	3.93586e-07	8.07998e-06
Gm1979	121.293	397.968	1.37769	4.07244e-07	8.35182e-06
Pf4	112.794	333.7	1.2993	4.24071e-07	8.67921e-06
Rnu2-10	78.2382	244.446	1.3425	4.41571e-07	8.99158e-06
Syk	239.122	527.647	1.02859	4.70907e-07	9.54062e-06
Tshz2	256.465	555.598	1.01151	4.8913e-07	9.82072e-06
Serpina3c	151.754	391.198	1.17921	5.03444e-07	1.0088e-05
Plek	191.616	500.498	1.19097	5.40211e-07	1.0739e-05
Fam155a	15.3561	109.038	1.67789	5.42563e-07	1.07751e-05
Gm8113	67.113	220.34	1.37349	5.47981e-07	1.0872e-05
Arhgdib	53.0298	203.632	1.466	6.0631e-07	1.18884e-05
Abca9	368.275	850.327	1.07324	6.10769e-07	1.19522e-05
Ifnar2	144.036	367.657	1.16787	6.11944e-07	1.19522e-05
Tlr13	111.937	317.532	1.25922	6.21112e-07	1.21078e-05
Trim7	78.5114	243.588	1.32944	6.64312e-07	1.28378e-05
Agtr2	100.447	293.117	1.28331	6.69907e-07	1.29211e-05
Abca6	86.2207	257.777	1.30006	7.08957e-07	1.3596e-05
Dpf3	55.2651	194.693	1.40967	7.57985e-07	1.44398e-05
Rgs7	20.9439	114.051	1.60221	7.73694e-07	1.46973e-05
Ctnna3	66.8649	229.151	1.39162	7.88891e-07	1.49295e-05
Wfdc10	67.0123	221.651	1.36759	8.83602e-07	1.65197e-05
Gm21663	52.2231	190.554	1.42688	8.99192e-07	1.67955e-05
Sall2	209.263	452.376	1.00273	9.37237e-07	1.73769e-05
Rnase4	211.321	495.033	1.08423	9.50867e-07	1.76134e-05
H2bc6	370.127	842.391	1.0557	9.66179e-07	1.78477e-05
Meis1	89.0865	262.219	1.28147	9.76508e-07	1.80219e-05
Rgs22	111.438	293.649	1.19095	1.01928e-06	1.87767e-05
Plbd1	38.9848	164.28	1.49652	1.03924e-06	1.9127e-05
Spire2	269.595	589.102	1.01149	1.14539e-06	2.08705e-05
Sobp	68.9025	234.363	1.37778	1.1774e-06	2.13376e-05
Chchd10	156.796	398.858	1.15716	1.2213e-06	2.20141e-05
Csf2rb	57.395	201.526	1.39644	1.23722e-06	2.22611e-05
Tubb3	98.548	278.037	1.24431	1.24468e-06	2.23753e-05
Naalad2	113.126	314.95	1.23534	1.25464e-06	2.25141e-05
Mybpc3	71.9445	222.152	1.3123	1.28131e-06	2.29721e-05
Tlr8	58.6511	242.824	1.48024	1.32353e-06	2.36868e-05
Slc27a6	92.9974	275.193	1.27881	1.36802e-06	2.44396e-05
Stra6	48.106	175.498	1.41398	1.41896e-06	2.51262e-05
Gm5514	76.2593	231.003	1.29688	1.43026e-06	2.52817e-05
Cp	146.649	353.626	1.10545	1.55712e-06	2.72604e-05
Greb1	516.756	1933.93	1.42539	1.63144e-06	2.83885e-05
Osbpl5	160.993	386.583	1.10107	1.71083e-06	2.96416e-05
Rsad2	116.567	303.017	1.17269	1.76342e-06	3.04478e-05
Cd53	167.518	380.314	1.04612	1.87578e-06	3.22217e-05
Armcx3	137.352	345.522	1.14013	1.87919e-06	3.22527e-05
Herc6	92.1488	259.74	1.23576	1.94273e-06	3.31171e-05
Vash2	190.209	432.251	1.04583	2.0162e-06	3.41378e-05
Kcnj3	53.303	180.512	1.36212	2.02214e-06	3.42096e-05
Gm5862	104.539	301.745	1.25397	2.03246e-06	3.42975e-05
Lamc2	151.62	350.909	1.06273	2.34062e-06	3.88133e-05
Pip5k1b	67.9196	206.532	1.28696	2.45597e-06	4.05255e-05
Rab20	73.6884	231.733	1.30788	2.53414e-06	4.16104e-05
Card6	176.689	400.717	1.04093	2.60912e-06	4.2702e-05
Vmn2r12	27.3215	129.322	1.5077	2.61776e-06	4.28085e-05
Mgat4c	163.808	370.009	1.03767	2.66346e-06	4.34852e-05
Thrb	105.992	285.553	1.19371	2.67282e-06	4.36025e-05
Aldh3b1	108.95	280.858	1.15699	2.70315e-06	4.39902e-05
Rnf144b	156.086	363.272	1.06479	2.80169e-06	4.53734e-05
Tmem144	34.8294	157.439	1.48703	2.84295e-06	4.60045e-05
Nenf	85.9941	242.404	1.22779	2.88106e-06	4.65838e-05
Ano3	82.2546	241.99	1.2583	2.99487e-06	4.81528e-05
Hfe	88.9223	257.039	1.24764	3.0987e-06	4.96632e-05
Pla2g4a	141.511	349.717	1.11757	3.1412e-06	5.02642e-05
Capn12	49.295	171.82	1.36527	3.28571e-06	5.22438e-05
Sat2	69.0835	212.832	1.28753	3.32673e-06	5.27292e-05
Fuca2	128.147	323.483	1.13652	3.58151e-06	5.65445e-05
Gm47547	51.5004	187.63	1.38553	3.67583e-06	5.78973e-05
Cfh	264.309	585.892	1.01435	3.78253e-06	5.92528e-05
Cfap45	104.262	267.677	1.149	3.79585e-06	5.93689e-05
Frrs1	75.0284	216.336	1.23975	3.81668e-06	5.96019e-05
Gm23444	65.5584	199.055	1.27589	3.86831e-06	6.03145e-05
Etd	41.3041	168.888	1.43592	4.00912e-06	6.21244e-05
H3c7	61.391	213.817	1.3586	4.06644e-06	6.29641e-05
Lair1	51.7485	173.425	1.33502	4.16634e-06	6.44116e-05
Tekt1	69.7055	221.135	1.30114	4.33978e-06	6.66964e-05
Fcgr3	294.134	653.909	1.01603	4.34068e-06	6.66964e-05
Fsip2	43.6018	176.174	1.42824	4.41995e-06	6.77592e-05
Apobec1	43.1439	168.864	1.40871	4.88536e-06	7.42147e-05
Rarres1	56.3869	183.134	1.31208	4.95574e-06	7.5227e-05
C7	70.348	207.437	1.24931	5.01486e-06	7.5838e-05
Aff2	133.066	350.997	1.16621	5.03549e-06	7.60354e-05
A730049H05Rik	34.4554	143.361	1.4336	5.06738e-06	7.64022e-05
St3gal6	73.831	213.007	1.2337	5.29452e-06	7.97074e-05
Slco2a1	124.575	308.618	1.1135	5.57434e-06	8.34822e-05
Zfp354a	107.371	270.005	1.12537	5.6696e-06	8.48455e-05
Gbp9	64.5624	214.755	1.32123	5.83543e-06	8.70679e-05
Myo5b	181.038	398.778	1.00559	5.98773e-06	8.89441e-05
Gpr34	116.869	328.297	1.20931	6.38006e-06	9.42841e-05
Naaa	40.6736	146.801	1.36164	6.50872e-06	9.57661e-05
Kcnh2	194.311	435.786	1.0197	6.50893e-06	9.57661e-05
Il1r2	102.224	260.455	1.13372	6.63842e-06	9.73861e-05
Cfap54	78.4527	224.17	1.21997	7.0025e-06	0.000102279
Pkia	131.516	309.023	1.06353	7.06102e-06	0.000102722
Pld4	129.339	319.105	1.1044	7.18208e-06	0.000104145
Iigp1	114.05	347.413	1.26062	7.36483e-06	0.00010628
Tgfb3	117.887	293.602	1.11254	7.40599e-06	0.000106776
Ms4a7	118.151	361.881	1.26363	7.69454e-06	0.000110358
Ncf1	77.5574	238.24	1.26476	7.69839e-06	0.000110358
Pcdh18	111.505	280.063	1.11956	7.75266e-06	0.000110978
Oit3	100.695	264.515	1.15568	8.23151e-06	0.000117082
Gm37606	16.9443	94.4428	1.49008	8.34712e-06	0.000118642
Pecam1	161.363	358.139	1.00806	8.44767e-06	0.000119987
Sfn	39.4595	147.572	1.37018	8.46231e-06	0.00012011
Gm48114	59.0334	212.466	1.35011	8.54437e-06	0.000120933
Slc11a1	94.401	243.619	1.13753	9.22966e-06	0.000129628
Naip5	70.8226	222.525	1.27362	9.25488e-06	0.000129891
Aldh5a1	92.5695	256.411	1.19031	9.77036e-06	0.000136364
4932431P20Rik	39.9257	156.732	1.38209	9.97386e-06	0.000138436
Ccdc80	72.7008	205.618	1.20414	1.00689e-05	0.000139561
Gna14	117.963	294.539	1.1079	1.00828e-05	0.000139562
Bcam	101.875	259.072	1.1225	1.05106e-05	0.00014465
Mr1	101.968	265.222	1.14144	1.1551e-05	0.000157284
Ccdc113	121.58	286.07	1.05558	1.2377e-05	0.000167061
Vdr	40.7408	146.3	1.33674	1.25083e-05	0.000168493
Meiob	93.405	255.688	1.17517	1.28082e-05	0.000172071
Spag17	24.1453	110.166	1.41946	1.37755e-05	0.000182866
Echdc3	76.7675	222.565	1.21428	1.40973e-05	0.000186523
Mthfd2l	65.6172	190.967	1.21529	1.42812e-05	0.000188583
Aox1	125.016	303.97	1.08155	1.50207e-05	0.000197054
Csrnp3	71.0072	251.032	1.32249	1.55051e-05	0.000202879
Aldh1a7	77.3896	212.332	1.17153	1.57844e-05	0.000205997
Akap6	113.765	272.841	1.06917	1.58105e-05	0.000206204
Osbpl7	203.68	455.283	1.00477	1.61206e-05	0.000209703
Ednrb	124.466	295.755	1.05734	1.75023e-05	0.000225048
Gpr160	141.642	317.659	1.00804	1.75872e-05	0.000225569
Gm23849	130.071	302.738	1.04015	1.7741e-05	0.000226963
Trim8	59.538	182.792	1.24202	1.84081e-05	0.000234898
Slc6a14	33.5481	129.759	1.35036	1.86629e-05	0.000237698
Magi2	85.8515	240.084	1.18116	1.8857e-05	0.000239563
Lsp1	99.7454	254.48	1.11418	1.88832e-05	0.000239744
Marco	58.8237	183.912	1.25232	1.89778e-05	0.000240489
Zhx2	132.18	300.879	1.02003	1.90765e-05	0.000241435
Zfp607a	144.96	324.611	1.00377	1.9355e-05	0.000244651
AA414768	30.0986	123.808	1.36994	2.0129e-05	0.000252845
Zg16	1.56294	52.9457	1.41544	2.03378e-05	0.00025499
Stambpl1	71.6292	206.079	1.19855	2.04806e-05	0.000256301
Laptm5	273.408	624.553	1.02004	2.24844e-05	0.000278259
Zic1	36.7243	131.189	1.31079	2.2953e-05	0.00028336
Vmn2r9	28.8928	117.746	1.3578	2.44322e-05	0.000299413
Srek1ip1	95.9639	239.52	1.09156	2.46793e-05	0.000302074
Smim1	125.903	286.673	1.01533	2.5547e-05	0.000310425
Pdgfc	95.5983	242.022	1.10363	2.63196e-05	0.0003177
Gm24305	26.4729	109.451	1.35767	2.64871e-05	0.000319339
Plaur	19.7381	94.0376	1.39209	2.75317e-05	0.000329211
Cnksr1	96.0777	261.345	1.15069	2.9017e-05	0.000345283
Cav2	128.798	293.109	1.01429	2.93335e-05	0.000348225
Foxs1	18.9902	94.9433	1.39765	2.94031e-05	0.000348845
B630019K06Rik	82.0616	214.914	1.12408	2.94883e-05	0.000349649
Pdgfd	83.2758	214.366	1.11079	3.15059e-05	0.000370512
Fabp3	133.701	302.858	1.00822	3.1988e-05	0.000375304
C3ar1	160.215	417.298	1.11858	3.26514e-05	0.000381972
Stc1	113.358	271.944	1.05652	3.39136e-05	0.000394899
Ldhc	55.2064	167.712	1.21101	3.8261e-05	0.000439662
A330076H08Rik	30.8297	116.578	1.31009	3.87195e-05	0.000444423
C1s1	100.728	240.696	1.04821	4.12248e-05	0.000468628
Myo15b	50.442	158.575	1.22737	4.15495e-05	0.000472053
Msr1	120.369	312.415	1.10842	4.24294e-05	0.00048015
Aoah	59.7813	189.378	1.22856	4.36121e-05	0.000492425
P2ry12	115.34	304.82	1.12144	4.46109e-05	0.000502291
Ms4a6d	110.874	302.15	1.14017	4.48789e-05	0.000503335
Ifit2	90.7333	225.687	1.07742	4.49878e-05	0.000503994
Fcgbp	14.5159	92.5281	1.39556	4.5733e-05	0.000511487
Gm9801	101.468	245.407	1.05661	4.57819e-05	0.000511749
Cd300c2	62.0418	198.713	1.23131	4.61642e-05	0.000514883
Rerg	46.7109	152.259	1.2418	4.61647e-05	0.000514883
Slc41a3	94.6491	239.345	1.08985	4.66941e-05	0.000518485
A230057D06Rik	43.5095	143.257	1.24523	4.68588e-05	0.000520026
Gm21168	133.029	321.25	1.05092	4.78333e-05	0.000528797
Spata21	47.0848	150.789	1.2313	4.8069e-05	0.000530972
Fcgr2b	81.1579	230.51	1.16359	4.9515e-05	0.000544692
Clec4a3	20.5867	102.364	1.36435	4.97294e-05	0.000546453
2900027M19Rik	2.37797	42.8	1.36144	4.99919e-05	0.000548418
Sqor	54.0509	164.423	1.20158	5.10844e-05	0.000558289
Junb	21.3179	102.603	1.35799	5.17151e-05	0.000563039
Cidea	16.2047	85.441	1.36829	5.30578e-05	0.000576097
Rgcc	9.8355	68.4785	1.38661	5.36373e-05	0.000581761
Dsc3	82.6873	223.026	1.13013	5.63605e-05	0.000608015
Pdk4	17.7677	89.5327	1.35689	5.74799e-05	0.000618101
Fyb2	86.9015	214.667	1.06651	5.75717e-05	0.000618758
Padi4	58.7817	170.842	1.17113	5.97784e-05	0.000639057
Tlr7	96.3582	274.009	1.16008	6.08663e-05	0.000648961
Slc16a2	106.026	255.1	1.04586	6.09085e-05	0.000649067
Fabp3-ps1	126.794	288.318	1.00135	6.18129e-05	0.00065731
Lcp2	85.1576	233.704	1.13592	6.26879e-05	0.000663994
Mat1a	42.3457	139.928	1.23574	6.27058e-05	0.000663994
Arpin	77.5154	203.29	1.10564	6.45407e-05	0.000679131
Masp1	49.971	170.708	1.2472	6.74484e-05	0.000706767
Frk	47.7153	148.207	1.19891	7.43748e-05	0.000767737
Tifab	29.2416	109.3	1.27431	7.45312e-05	0.000768169
P2ry13	93.6567	282.717	1.1846	7.58838e-05	0.000779709
Fgf9	76.6585	195.766	1.08332	7.65873e-05	0.000785333
Cfap44	89.3466	218.759	1.05297	7.74974e-05	0.000793855
Defb36	31.8929	119.208	1.27126	7.94146e-05	0.000810602
Calr4	64.4869	179.399	1.13795	8.00856e-05	0.000816207
Kcnk13	25.6243	102.277	1.28952	8.07737e-05	0.000821138
Hk3	63.6467	175.848	1.13071	8.43983e-05	0.000852809
Mgam	16.9191	85.7509	1.33187	8.48138e-05	0.000855716
Plcb1	40.6652	130.99	1.20942	9.07108e-05	0.000907921
Ptger4	102.132	240.735	1.01868	9.56029e-05	0.000949666
Trpc3	70.8693	197.792	1.13344	9.58837e-05	0.000951639
Eomes	82.1707	210.695	1.0817	9.65875e-05	0.000957182
Sspo	85.2798	209.726	1.05171	9.72871e-05	0.000962242
Foxq1	33.2077	115.521	1.23536	0.000100399	0.000989617
Arhgef38	24.5444	99.8058	1.28135	0.000102501	0.00100688
Zfp2	86.7924	210.774	1.03905	0.000106343	0.00103804
Olfr1033	19.713	89.3025	1.30133	0.000106345	0.00103804
Cdkn1a	72.5749	199.937	1.12039	0.000106752	0.00104151
Tnfrsf11b	25.1413	112.645	1.29835	0.0001078	0.00104969
Pm20d1	76.8934	217.099	1.13661	0.000108174	0.00105231
Gm19125	3.17622	46.987	1.29112	0.000117308	0.00112698
Rtp4	9.14633	76.8444	1.31798	0.000118998	0.00113996
Tnfaip2	28.7754	106.273	1.24437	0.000123863	0.00118093
Mkx	42.022	143.615	1.21848	0.000124547	0.00118632
Gm21738	100.972	266.58	1.09004	0.000124944	0.00118954
Rasgef1c	85.2295	205.825	1.03077	0.000127432	0.00121093
Rnu5g	30.4138	107.894	1.2285	0.000132623	0.00125433
Gm7347	67.0495	214.945	1.18942	0.000133572	0.00126271
Kctd12b	67.2808	190.34	1.12812	0.000134496	0.00127026
Pwwp2b	73.3732	186.574	1.06514	0.000135141	0.00127454
P2rx7	118.399	280.5	1.01394	0.000140105	0.00131397
Krt8	9.86067	61.0975	1.30515	0.000143875	0.00134556
Gm4951	32.7499	111.779	1.20871	0.000148932	0.00138704
Armcx6	95.397	227.968	1.01945	0.000151611	0.00140677
Ccr1	88.6658	248.783	1.11749	0.000157954	0.00145755
Gm32443	7.49948	54.0184	1.29499	0.000161813	0.0014877
Trim30a	72.4527	196.41	1.09775	0.000163186	0.00149591
9930012K11Rik	80.1919	196.314	1.03277	0.000164606	0.00150444
E330017L17Rik	38.7032	125.262	1.18139	0.000170539	0.0015502
Gm11190	61.1932	164.042	1.09139	0.000171077	0.00155368
Plac1	21.6834	88.7383	1.25009	0.000174383	0.00157801
Gm24497	69.3399	183.896	1.08334	0.000175931	0.00158915
Sec16b	19.0238	86.3628	1.2669	0.000177026	0.00159617
St8sia1	81.9226	207.453	1.05366	0.000187783	0.00167439
Cyp17a1	54.5172	150.837	1.10357	0.000191834	0.00170596
Tnfrsf21	86.2123	208.693	1.01869	0.000207086	0.00182145
Gm9984	8.68008	56.0921	1.27362	0.000209176	0.00183565
Fam83h	70.5541	181.314	1.05805	0.000209533	0.00183735
F630028O10Rik	49.5551	156.359	1.16291	0.000211267	0.00184932
Zfp300	16.9526	76.9638	1.25398	0.00021182	0.00185255
Slc26a3	9.52867	63.4174	1.27008	0.000217075	0.00189439
H2-T23	45.1228	150.614	1.17854	0.000226553	0.00196261
Spred3	49.7361	140.731	1.10771	0.000233669	0.00201904
Gm43305	33.9892	117.626	1.18842	0.000235206	0.00203145
Tmsb4x	942.486	2574.93	1.08912	0.000240698	0.00207264
Vav1	67.6296	173.329	1.05166	0.00024408	0.00209727
Trem2	79.8766	193.192	1.01432	0.000246725	0.00211548
Gm40552	14.625	70.5918	1.24667	0.000254648	0.00217321
Elf3	3.94091	41.791	1.23237	0.000260437	0.00221379
Slc6a15	36.3756	116.474	1.1562	0.000265074	0.00224693
Gm5763	39.0771	122.584	1.14763	0.000266174	0.0022553
Rcan2	36.3336	114.758	1.15045	0.00026855	0.00227447
Tlr2	99.3415	239.003	1.0066	0.000270119	0.0022868
Enpp1	62.3906	160.244	1.04905	0.00027523	0.00232352
Creb5	57.4034	158.877	1.09031	0.000278025	0.00234145
Layn	63.9368	163.072	1.04411	0.000279413	0.00235063
Gm10602	43.5179	137.735	1.1434	0.000308956	0.00255741
Elk3	55.3154	147.857	1.06609	0.000317585	0.00262451
Cpa2	49.7277	138.57	1.08867	0.000318587	0.00262847
Naip6	62.9072	164.987	1.05496	0.000323468	0.00266219
Slc15a2	71.5705	176.865	1.01948	0.000324685	0.00267002
Nr0b1	39.3756	131.356	1.15899	0.000337225	0.00275847
Thsd7b	60.7522	156.653	1.04198	0.000354755	0.00287379
Gm23971	20.1876	83.6773	1.20383	0.000355276	0.00287685
Gm44770	4.75595	45.978	1.20574	0.000358675	0.00289621
Slfn5	55.7062	151.234	1.06866	0.000358939	0.00289717
Cps1	68.2516	172.257	1.02659	0.00037306	0.00299431
Anxa1	76.0831	184.397	1.00186	0.000381687	0.00304531
Trim30d	47.8999	139.062	1.09826	0.000387164	0.00308412
Ifi203	41.4803	132.023	1.13311	0.000388796	0.00309344
Gm48140	11.8395	65.6817	1.21692	0.000394888	0.00313446
Ociad2	13.7932	66.6034	1.21058	0.000401047	0.00317208
1010001N08Rik	16.6206	74.1273	1.2017	0.000412786	0.00325468
Mafa	43.6821	134.526	1.11888	0.000419038	0.00329621
Gm10800	2583.52	8035.62	1.1219	0.000426129	0.00333755
Cd80	51.45	145.879	1.08282	0.000426285	0.00333755
Siglec1	57.0797	168.411	1.10002	0.000428558	0.00335404
Ifit3	15.8476	72.9754	1.19646	0.000458943	0.00355583
Hebp2	29.1829	98.2406	1.14236	0.000463244	0.00357684
Lpar1	51.45	144.386	1.07579	0.00046786	0.0036071
Glrx	45.5219	132.404	1.09027	0.000476344	0.00366456
Gm21816	3.94091	40.0192	1.17322	0.000476441	0.00366456
Gm44438	21.868	100.155	1.17921	0.000562611	0.00423496
Cstdc1	21.7338	81.3574	1.15294	0.000571659	0.00429022
Gria3	22.1161	81.8659	1.15083	0.000573347	0.00429647
Gpr55	13.8184	66.3095	1.17915	0.000580988	0.00433273
Wfdc6a	11.4404	58.8252	1.17837	0.000599742	0.00444947
Pnpla1	22.0909	81.8659	1.14719	0.000605311	0.00448582
Clec4a1	29.6659	102.014	1.12974	0.000609995	0.00451055
Lilr4b	48.1731	131.379	1.04799	0.000615846	0.00454268
Sardh	33.0315	112.438	1.1272	0.000617512	0.00455107
BE692007	14.2343	64.8873	1.16927	0.000629817	0.00462311
Gm22068	26.5065	95.849	1.13683	0.000648935	0.00474265
Klhl6	43.0264	120.225	1.05333	0.000711907	0.00511362
Plscr2	38.3628	112.637	1.06993	0.000746954	0.00532539
Mrc1	2463.87	6355.14	1.01246	0.000761217	0.00540669
Otog	20.4609	81.3654	1.13677	0.000805094	0.00566951
Pcdh9	138.439	572.497	1.14098	0.000807875	0.00568312
Gucy2g	3.59213	46.4865	1.09505	0.000828018	0.00579238
Lncppara	22.0993	81.4687	1.12297	0.000839305	0.00585687
H2bc9	24.4689	84.0348	1.10156	0.000927406	0.00638103
C1qtnf1	25.7334	88.635	1.1021	0.000932076	0.00640878
Fmo4	5.1299	40.4244	1.11826	0.000933156	0.00641158
Lrmp	24.1537	85.5047	1.10551	0.000960673	0.00657168
Il1rl2	13.0285	61.9636	1.13343	0.000962388	0.00658117
Gm49172	40.2242	113.598	1.04075	0.000973243	0.00663284
Vmn2r10	10.6589	55.9331	1.13173	0.000984523	0.0066893
Kcnh1	57.8995	150.177	1.00222	0.0009928	0.00673643
Olfr461	26.0906	87.0222	1.09069	0.000995937	0.00675414
Plppr5	11.8731	57.6096	1.13024	0.000998549	0.00676174
Tmem211	8.31451	52.04	1.12433	0.00100422	0.00679329
Epn3	41.8123	116.474	1.03248	0.00101863	0.00687225
Neat1	1095.7	3230.89	1.05305	0.00104413	0.00701369
Cyp2j9	29.1745	96.2542	1.07617	0.00116419	0.00767398
Ak1	20.6203	79.9431	1.10316	0.00117143	0.00770706
Gpnmb	42.6189	117.754	1.02331	0.00117266	0.00771205
H2aw	33.9976	101.768	1.04966	0.00117834	0.00773678
Drc1	30.7794	96.9137	1.06372	0.00118231	0.00775775
Gm8995	79.6621	212.808	1.00399	0.00125089	0.00812765
Rassf6	27.6367	89.5884	1.06729	0.00125122	0.00812765
Gm24950	31.5357	96.6675	1.05134	0.00128551	0.0083262
Dnajb13	27.6283	88.1265	1.05995	0.0013201	0.00851729
C920009B18Rik	16.6122	66.81	1.09648	0.00132113	0.00852123
Platr23	13.8016	61.0895	1.10091	0.00133036	0.00857323
Prune2	244.956	768.994	1.05618	0.00133102	0.00857402
Cd200r1	36.3923	112.621	1.05053	0.00134087	0.00862916
Vmn2r110	2.79388	39.9159	1.03052	0.00136817	0.00878794
Kirrel3	28.0526	90.7483	1.05828	0.00141001	0.00902499
Gm16559	24.536	83.0815	1.0681	0.00142304	0.00908235
Slfn14	40.6317	111.382	1.00796	0.00145234	0.00923412
Def6	15.4736	68.3275	1.09038	0.00148932	0.00943603
H2-Q10	36.2581	106.13	1.02821	0.00151658	0.00958501
Mdfi	19.339	72.6258	1.07797	0.00152221	0.00960546
D130019J16Rik	9.03725	52.6995	1.07965	0.00157608	0.00990151
Cbln4	21.4018	78.4256	1.07011	0.00160746	0.0100613
Oas2	8.69686	47.0983	1.07942	0.00162684	0.0101636
AI427809	20.5699	74.2783	1.06299	0.00170676	0.0105676
Tsga8	14.6418	61.3518	1.07544	0.00170915	0.0105759
C1rb	7.49948	43.8647	1.07022	0.00171188	0.0105895
Gm36283	9.86907	49.7281	1.07566	0.00172245	0.0106451
Hsp25-ps1	19.6878	72.6178	1.06381	0.00174716	0.0107746
Gm20632	19.0154	71.6565	1.06586	0.00175179	0.0107998
Nefm	388.067	1185.02	1.03014	0.00175418	0.0108107
Plin1	26.8553	85.0042	1.0368	0.00180543	0.011066
Clec7a	8.68847	47.4955	1.06132	0.0019195	0.011655
Cdc42ep5	24.9184	81.1031	1.03594	0.00195159	0.0118284
Gm7361	33.342	106.98	1.02509	0.00217947	0.0129718
Zbbx	15.7469	63.1155	1.04996	0.00218415	0.0129931
Gm16348	24.1033	80.0861	1.02656	0.0022881	0.0135094
Rhox8	11.7724	59.6753	1.04481	0.00229504	0.0135465
Gmfg-ps	15.1164	72.7768	1.04204	0.00238636	0.0140196
Acp7	38.9093	115.672	1.00025	0.00241788	0.0141758
Hebp1	28.7754	86.8713	1.00211	0.00248961	0.0145411
Cysltr1	15.8643	70.2262	1.03558	0.00257277	0.0149314
Ptgds	11.1	52.3023	1.0326	0.00262081	0.0151621
Gm26797	22.1413	73.2773	1.01364	0.00268069	0.0154286
Tmem154	17.4692	69.988	1.02626	0.002784	0.0159093
Gm48442	22.5236	74.8821	1.00329	0.00302256	0.0170687
Gpr85	11.8227	51.5952	1.01712	0.00306405	0.0172545
Gm20628	18.9399	65.7453	1.00733	0.00307707	0.0173084
Abca12	22.4229	76.6062	1.00509	0.00308785	0.0173642
Nrn1	7.89022	42.5457	1.00555	0.00315627	0.0176501
Arhgap15	20.2379	73.9844	1.00621	0.00326734	0.0181457
Selplg	11.0916	52.4452	1.00305	0.00342111	0.0188377
Myh8	9.86907	47.6464	1.00058	0.00347058	0.0190527

## Sheet: DEGs_DOWN
Gene	WT_mean	KO_mean	log2FoldChange	pvalue	padj
Prtg	5227.81	1272.39	-1.98759	5.75355e-77	1.15635e-72
Scn5a	3501.85	972.61	-1.77452	1.03105e-40	9.00956e-38
Grik3	1514.94	346.929	-2.00821	2.15528e-38	1.60433e-35
Lin28a	13478.9	6228.8	-1.09389	3.56292e-33	1.83609e-30
Grb10	3697.49	1495.3	-1.27048	4.63701e-30	1.7922e-27
Reln	12915.4	6126.63	-1.05584	5.15385e-30	1.95438e-27
Dgkd	13861.1	6632.78	-1.04375	3.14183e-29	1.12758e-26
Fgfr1	1648.87	558.084	-1.4959	1.26614e-26	3.43877e-24
Ccdc6	14107.7	6909.28	-1.00854	7.26583e-25	1.78084e-22
Thsd4	822.904	162.786	-2.09476	2.18875e-24	5.10705e-22
Cnot3	1768.75	625.157	-1.43331	3.82445e-24	8.63639e-22
Crybg3	7217.98	3528.64	-1.00969	4.942e-24	1.1036e-21
Zcchc14	6234.21	2916.07	-1.06915	6.93428e-24	1.49908e-21
Chrna4	1612.31	572.298	-1.42661	1.0959e-23	2.34312e-21
Kit	8661.4	4099.44	-1.05116	2.46366e-22	4.95147e-20
Radx	3816.41	1669.26	-1.1533	3.90268e-21	6.94124e-19
Rassf3	2563.12	1148.37	-1.12189	1.05284e-20	1.80855e-18
Unc5d	801.12	231.193	-1.65677	5.88618e-20	9.54035e-18
Fgd5	1921.28	707.349	-1.3666	1.1831e-19	1.87227e-17
Dkk3	969.252	322.506	-1.48837	3.04325e-19	4.56442e-17
Rarg	1328.41	504.63	-1.32572	1.17236e-18	1.61384e-16
Sall1	2025.05	725.328	-1.39683	3.26648e-18	4.26296e-16
Oasl2	1272.72	416.114	-1.5061	3.60735e-18	4.61786e-16
Sertad4	1996.84	794.33	-1.26567	3.73619e-17	4.24237e-15
Fam217b	2630.26	1246.47	-1.04167	8.87136e-17	9.69003e-15
Six4	3082.09	1499.79	-1.00693	9.14541e-17	9.88196e-15
Sox11	1418.65	572.68	-1.2365	8.92392e-16	8.74893e-14
Cdk6	2343.8	1085.03	-1.0661	1.85456e-15	1.78339e-13
Cxcl12	921.973	319.709	-1.41841	2.61816e-15	2.48206e-13
Fras1	3209.79	1449.96	-1.09671	4.32806e-15	3.91826e-13
Stra8	3256.91	1371.06	-1.18335	4.40445e-15	3.95182e-13
Onecut2	497.989	102.992	-1.92023	6.77346e-15	5.91883e-13
Smagp	1212.57	521.545	-1.15671	1.72933e-14	1.41285e-12
Ctdspl	1410.6	644.662	-1.07918	2.36873e-14	1.88169e-12
Mroh2a	1126.65	470.681	-1.18895	2.60866e-14	2.03213e-12
Kcnd3	1023.11	423.885	-1.19735	5.65013e-14	4.18274e-12
Acvr2b	1806.09	814.885	-1.09236	6.97076e-14	5.07603e-12
Fbxo40	448.687	113.392	-1.72533	9.65407e-14	6.88041e-12
Galnt6	1449.3	643.144	-1.11183	2.18432e-13	1.46825e-11
Wasf3	1404.75	671.993	-1.0175	4.48479e-13	2.917e-11
Plekha6	809.587	314.529	-1.26661	5.11818e-13	3.28643e-11
Dpysl3	1304.52	623.194	-1.01443	3.03431e-12	1.78838e-10
Tspan33	819.806	299.322	-1.32882	3.25571e-12	1.90213e-10
Epb41l4a	1237.11	578.05	-1.04285	3.60346e-12	2.0992e-10
Fam171b	869.892	360.507	-1.18385	8.23465e-12	4.49728e-10
Desi1	1418.91	642.207	-1.07674	1.34244e-11	7.06293e-10
Pou6f1	979.118	421.859	-1.13576	1.71863e-11	8.90234e-10
Tmem56	1135.31	475.655	-1.15927	1.1567e-10	5.16606e-09
Dmrtb1	992.528	334.241	-1.3928	1.27252e-10	5.5963e-09
Nuak1	848.078	349.376	-1.18172	1.32679e-10	5.82223e-09
Clic6	1504.7	664.183	-1.09625	2.15646e-10	9.04814e-09
Obscn	820.477	327.074	-1.21613	3.17131e-10	1.29066e-08
Camk2n1	780.697	327.09	-1.15792	4.22798e-10	1.67601e-08
Nudt16l1	706.223	301.435	-1.13238	6.98201e-10	2.63716e-08
Txn2	1153.31	510.358	-1.09065	1.51491e-09	5.40794e-08
Dab1	631.733	267.176	-1.13815	1.5651e-09	5.5575e-08
Eif2c5	452.406	165.504	-1.28736	2.22576e-09	7.67295e-08
Nkain1	794.383	353.738	-1.07905	2.5373e-09	8.64316e-08
Dchs1	870.138	397.722	-1.04618	3.14487e-09	1.06228e-07
Trp53i11	1069.3	473.867	-1.08206	3.79408e-09	1.25624e-07
Gm8292	1763.81	809.521	-1.04286	6.6499e-09	2.08246e-07
Nr2e1	183.201	34.0605	-1.7499	9.15042e-09	2.74896e-07
Esx1	246.496	52.8108	-1.67784	9.69142e-09	2.87823e-07
Tmem63c	802.426	358.632	-1.0687	1.09456e-08	3.19282e-07
Nt5dc2	1660.81	771.147	-1.02487	1.18923e-08	3.43407e-07
Unc5b	1282.66	547.995	-1.1145	1.21308e-08	3.4929e-07
Tg	434.512	168.332	-1.21156	2.42519e-08	6.5337e-07
Lhx8	262.948	76.5109	-1.45971	2.48848e-08	6.65074e-07
Zfp773	914.448	394.814	-1.09711	2.67039e-08	7.08977e-07
Sox3	685.134	306.83	-1.06267	2.68833e-08	7.11038e-07
Neurog3	251.617	70.8937	-1.48254	3.47531e-08	8.96622e-07
Mex3d	1138.7	476.632	-1.12772	4.40968e-08	1.1176e-06
Cdh24	663.808	308.856	-1.01151	1.18616e-07	2.74965e-06
Prodh	535.363	236.707	-1.06124	1.75873e-07	3.93181e-06
Igfbp5	229.778	58.6266	-1.50188	2.00716e-07	4.43784e-06
Npffr1	341.691	120.28	-1.27228	2.27302e-07	4.94942e-06
Ebf3	427.412	165.766	-1.18529	2.42852e-07	5.25386e-06
Mrpl12	818.958	360.777	-1.06468	3.19035e-07	6.69353e-06
Mobp	130.293	20.1169	-1.67297	3.65349e-07	7.5388e-06
Scube2	478.333	191.238	-1.14765	5.80985e-07	1.14365e-05
Rps16	603.678	232.464	-1.1826	6.60675e-07	1.27798e-05
Anpep	483.617	213.857	-1.04917	9.19433e-07	1.711e-05
Fzd10	302.711	106.829	-1.24844	1.1336e-06	2.06931e-05
Rgma	400.716	172.479	-1.07038	1.25243e-06	2.24945e-05
Clmn	458.257	204.101	-1.03745	1.623e-06	2.82906e-05
Hcn2	387.751	168.832	-1.0523	2.97412e-06	4.78957e-05
Rspo4	452.557	201.661	-1.03339	3.05532e-06	4.9007e-05
Gli2	182.588	49.1243	-1.39567	3.10189e-06	4.96747e-05
Slc24a4	220.136	69.5271	-1.30941	3.30233e-06	5.24666e-05
Pcdh19	269.889	98.9001	-1.19765	3.3175e-06	5.2666e-05
Rpl35a-ps2	490.005	204.132	-1.09337	3.96505e-06	6.15363e-05
Pth1r	515.176	221.492	-1.05739	5.02949e-06	7.6002e-05
Ksr2	240.852	85.3538	-1.20765	7.42459e-06	0.000106967
Adamts14	255.465	98.7968	-1.13764	8.99204e-06	0.000126645
Apln	383.625	169.945	-1.02142	9.82695e-06	0.00013668
Cthrc1	200.003	62.8056	-1.28318	9.95809e-06	0.000138312
Tcea3	230.653	82.8749	-1.18748	1.24546e-05	0.000167995
E2f2	479.708	206.516	-1.04212	1.64507e-05	0.000213445
Slc8a2	134.701	35.578	-1.3416	1.75524e-05	0.000225267
Gm4316	81.213	12.4817	-1.45879	1.82754e-05	0.000233354
Sema6b	224.166	75.5415	-1.21804	2.12221e-05	0.0002641
H2bfm	68.7059	5.05305	-1.4359	2.58407e-05	0.000313585
Fendrr	330.615	144.719	-1.01592	3.40976e-05	0.000396582
Gm11914	182.545	57.8082	-1.22541	4.62886e-05	0.000515628
Runx3	220.812	88.3331	-1.07756	5.00174e-05	0.000548418
Gata2	201.247	69.7974	-1.15654	7.20157e-05	0.000746619
Bcl11a	250.247	99.7662	-1.05629	0.000112198	0.00108412
Tle7	145.889	46.7964	-1.18217	0.000112601	0.00108697
F2	196.432	77.3213	-1.05395	0.000174114	0.00157629
Gm8623	123.76	35.9752	-1.20346	0.000176794	0.0015948
4930452G13Rik	45.3625	3.63884	-1.26224	0.000188937	0.00168392
Rps16-ps2	6645.13	1972.94	-1.19216	0.00019161	0.00170473
Tssk2	94.7246	24.7091	-1.21187	0.000250651	0.00214274
Fbxw27	104.98	26.7828	-1.21409	0.000258224	0.00219906
Tbx1	193.063	72.6735	-1.06748	0.000260504	0.00221379
Rflnb	226.38	73.1424	-1.13688	0.000277741	0.00234048
Dlx1	153.392	55.1864	-1.08797	0.000286964	0.00240308
Il20ra	66.5964	12.0765	-1.23291	0.000326608	0.00268253
Fzd10os	110.173	32.1854	-1.16547	0.000341515	0.00278223
Csta2	41.1567	3.08268	-1.18938	0.000376244	0.00301265
Gm2832	169.329	68.3195	-1.01517	0.000393444	0.00312547
Gm26510	82.5447	20.8717	-1.16932	0.0005015	0.00383092
Gm13245	139.091	51.6428	-1.04775	0.000553369	0.00417478
Mir9-3hg	145.683	57.1011	-1.01078	0.000686615	0.00496924
Rspo1	141.091	50.4272	-1.05488	0.000706176	0.005087
Gdf10	216.779	73.3966	-1.06804	0.000749885	0.00533871
Ly6g6e	90.4013	23.6444	-1.12924	0.000829277	0.00579844
Pxt1	122.635	43.1019	-1.04989	0.000874511	0.00606694
Nr2c2ap	115.555	38.7083	-1.06439	0.000897301	0.00620748
Gja3	152.54	50.8485	-1.05961	0.000955226	0.00653887
Gm17177	39.7915	3.38458	-1.08572	0.00102641	0.00690847
Tbx4	71.5286	17.789	-1.10887	0.00111829	0.00742741
Dlk2	50.5595	8.43764	-1.10739	0.00121676	0.00794494
Gm4841	78.4695	21.4755	-1.08708	0.00128506	0.00832593
Gm18821	40.6904	5.05305	-1.08204	0.00133352	0.00858736
Otud6a	136.6	43.0146	-1.03993	0.00166462	0.0103513
Ly6k	96.5356	30.6282	-1.00788	0.00250414	0.0145964
